# Supplementary material for: Telemonitoring Interventions in COPD Patients: Overview of Systematic Reviews
Source: Biomed Res Int. 2020 Jan 16;2020:5040521. doi: 10.1155/2020/5040521 (PMC6988702; doi:10.1155/2020/5040521)
Supplement: Supplementary Materials — Appendix 1: search strategy. The retrieval strategies and steps for searching PubMed, EMBASE, Web of Science, and Cochrane Library. Appendix 2: studies excluded. The list of excluded literature studies and reasons of exclusion were displayed in it. Appendix 3: PRISMA-checklist. PRISMA-checklist was used to normalize the report of this overview, in which the page numbers of the content were detailed. [file 5040521.f1.zip]

Archive with 4 entries (3 files):
- 5040521.f1/Appendix/
- 5040521.f1/Appendix/Appendix 1_Search strategy.docx
- 5040521.f1/Appendix/Appendix 2_Excluded studies.docx
- 5040521.f1/Appendix/Appendix 3_PRISMA-Checklist.doc
